# Supplementary material for: Mild Hyperthermia-Induced Thermogenesis in the Endoplasmic Reticulum Defines Stress Response Mechanisms
Source: Cells. 2024 Jul 3;13(13):1141. doi: 10.3390/cells13131141 (PMC11240596; doi:10.3390/cells13131141)
Supplement: Supplementary file 1 [file cells-13-01141-s001.zip]

Archive with 1 entries (1 files):
- cells-3068778-supplementary.pdf
